# Supplementary material for: Dietary Fibre Intake in Relation to Asthma, Rhinitis and Lung Function Impairment—A Systematic Review of Observational Studies
Source: Nutrients. 2021 Oct 14;13(10):3594. doi: 10.3390/nu13103594 (PMC8539618; doi:10.3390/nu13103594)
Supplement: Supplementary file 1 [file nutrients-13-03594-s001.zip]

Archive with 1 entries (1 files):
- nutrients-1411867-SI.pdf
